# Supplementary material for: Echinotermes biriba, a new genus and species of soldierless termite from the Colombian and Peruvian Amazon (Termitidae, Apicotermitinae)
Source: Zookeys. 2018 Apr 4;(748):21–30. doi: 10.3897/zookeys.748.24253 (PMC5904502; doi:10.3897/zookeys.748.24253)
Supplement: XML Treatment for Echinotermes [file zookeys.748.24253-treatment1.xml]

<!DOCTYPE tp:taxon-treatment
  PUBLIC "-//TaxonX//DTD Taxonomic Treatment Publishing DTD v0 20100105//EN" "tax-treatment-NSO.dtd">
<tp:taxon-treatment xmlns:tp="http://www.plazi.org/taxpub"><tp:treatment-meta><kwd-group><label>Taxon classification</label><kwd><named-content xmlns:xlink="http://www.w3.org/1999/xlink" content-type="kingdom">Animalia</named-content></kwd><kwd><named-content xmlns:xlink="http://www.w3.org/1999/xlink" content-type="order">Blattodea</named-content></kwd><kwd><named-content xmlns:xlink="http://www.w3.org/1999/xlink" content-type="family">Termitidae</named-content></kwd></kwd-group><mixed-citation publication-type="journal"><person-group><name><surname>Castro</surname><given-names>Daniel</given-names></name><name><surname>Scheffrahn</surname><given-names>Rudolf H.</given-names></name><name><surname>Carrijo</surname><given-names>Tiago F.</given-names></name></person-group><article-title>
          <italic><tp:taxon-name><tp:taxon-name-part taxon-name-part-type="genus" reg="Echinotermes">Echinotermes</tp:taxon-name-part> <tp:taxon-name-part taxon-name-part-type="species" reg="biriba">biriba</tp:taxon-name-part></tp:taxon-name></italic>, a new genus and species of soldierless termite from the Colombian and Peruvian Amazon (<tp:taxon-name><tp:taxon-name-part taxon-name-part-type="family">Termitidae</tp:taxon-name-part></tp:taxon-name>, <tp:taxon-name><tp:taxon-name-part taxon-name-part-type="subfamily">Apicotermitinae</tp:taxon-name-part></tp:taxon-name>)</article-title><source>Zookeys</source><day>4</day><month>4</month><year>2018</year><volume>2018</volume><issue>748</issue><fpage>21</fpage><lpage>30</lpage><pub-id pub-id-type="doi">10.3897/zookeys.748.24253</pub-id></mixed-citation></tp:treatment-meta><tp:nomenclature><tp:taxon-name>
            <tp:taxon-name-part taxon-name-part-type="genus" reg="Echinotermes">Echinotermes</tp:taxon-name-part>
            <object-id xmlns:xlink="http://www.w3.org/1999/xlink" content-type="zoobank" xlink:type="simple">http://zoobank.org/9872DC61-CA8C-42B5-9ABE-62160F532ECD</object-id>
          </tp:taxon-name><tp:taxon-authority>Castro &amp; Scheffrahn</tp:taxon-authority><tp:taxon-status xmlns:xlink="http://www.w3.org/1999/xlink" xlink:type="simple">gen. n.</tp:taxon-status></tp:nomenclature><tp:treatment-sec sec-type="Type-species" id="SECID0ETPAC"><title>Type-species.</title><p>
            <italic><tp:taxon-name><tp:taxon-name-part taxon-name-part-type="genus" reg="Echinotermes">Echinotermes</tp:taxon-name-part> <tp:taxon-name-part taxon-name-part-type="species" reg="biriba">biriba</tp:taxon-name-part></tp:taxon-name></italic> sp. n.</p><p>
            <bold>Imago.</bold> Unknown.</p></tp:treatment-sec><tp:treatment-sec sec-type="description" id="SECID0EJAAE"><title>Description of worker.</title><p>(Fig. <xref ref-type="fig" rid="F1">1</xref>). Monomorphic. <italic>Head</italic> capsule and antennae a light yellowish colour; pronotum pale yellow; legs hyaline. Head covered with approx. 30 longer setae (0.1 mm) and approx. 100 shorter setae (≤ 0.05 mm) (Fig. <xref ref-type="fig" rid="F1">1A</xref>). In lateral view, dorsal surface of the head capsule slightly convex; postclypeus is moderately inflated. Antennae with 14 articles. Pronotum with four or five long setae and numerous short hairs. Mandibles with apical teeth more prominent than first marginal teeth; left mandible with M1+2 equilateral, M3 forming right angle, molar prominence projecting in line with apical tooth; right mandible with concave margin between M1 and M2 (Fig. <xref ref-type="fig" rid="F1">1B</xref>).</p><fig id="F1" position="float" orientation="portrait"><label>Figure 1.</label><caption><p>Worker of <italic><tp:taxon-name><tp:taxon-name-part taxon-name-part-type="genus" reg="Echinotermes">Echinotermes</tp:taxon-name-part> <tp:taxon-name-part taxon-name-part-type="species" reg="biriba">biriba</tp:taxon-name-part></tp:taxon-name></italic> sp. n.: <bold>A</bold> dorsal and lateral views of head and pronotum <bold>B</bold> mandibles <bold>C</bold> right fore-tibia <bold>D</bold> digestive tube from left to right: dorsal, right, ventral and left views. Abbreviations: C = crop, EVS = enteric valve seating, MS = mesenteron, MT = mesenteric tongue, P1–P5 = proctodeal segments.</p></caption><graphic xmlns:xlink="http://www.w3.org/1999/xlink" xlink:href="zookeys-748-021-g001.jpg" position="float" orientation="portrait" xlink:type="simple" id="oo_194840.jpg"/></fig><p>
            <italic>Fore-tibia</italic> moderately inflated (Fig. <xref ref-type="fig" rid="F1">1C</xref>) and covered with approx. 60 longer setae and approx. 40 shorter setae; pilosity denser apically. Third (external) spur very small. Femur with approx. 20 sparse large setae. Tibial spurs 2:2:2.</p><p>
            <italic>Digestive tube</italic> (Fig. <xref ref-type="fig" rid="F1">1D</xref>) with very large crop, more voluminous than paunch (P3). Mesenteron forming complete 360° loop. Mesenteric tongue short, truncate. First proctodeal segment tubular, equal diameter throughout and visible its entire length in ventral view. Enteric valve seating trilobed, with smaller lobe not visible in intact gut. Enteric valve with six cushions, terminating at the opening to the P3 as spiny spheroids (Fig. <xref ref-type="fig" rid="F2">2</xref>).</p><fig id="F2" position="float" orientation="portrait"><label>Figure 2.</label><caption><p>Worker enteric valve of <italic><tp:taxon-name><tp:taxon-name-part taxon-name-part-type="genus" reg="Echinotermes">Echinotermes</tp:taxon-name-part> <tp:taxon-name-part taxon-name-part-type="species" reg="biriba">biriba</tp:taxon-name-part></tp:taxon-name></italic> sp. n. <bold>A</bold> Spliced mount <bold>B</bold> whole mount, showing <italic>in situ</italic> position of armature. Note the filamentous bacteria attached to the spines. The trilobed seating anterior to the spines (removed in this preparation) is full of bacteria and devoid of food particles, referred by <xref ref-type="bibr" rid="B22">Noirot (2001)</xref> as the “bacterial pouch”.</p></caption><graphic xmlns:xlink="http://www.w3.org/1999/xlink" xlink:href="zookeys-748-021-g002.jpg" position="float" orientation="portrait" xlink:type="simple" id="oo_194841.jpg"/></fig></tp:treatment-sec><tp:treatment-sec sec-type="diagnosis" id="SECID0ETDAE"><title>Diagnosis.</title><p>The crop of <italic><tp:taxon-name><tp:taxon-name-part taxon-name-part-type="genus" reg="Echinotermes">E.</tp:taxon-name-part> <tp:taxon-name-part taxon-name-part-type="species" reg="biriba">biriba</tp:taxon-name-part></tp:taxon-name></italic> is unusually large and the enteric valve armature, consisting of six spherical pectinate pads, is unique among all apicotermitine genera.</p></tp:treatment-sec><tp:treatment-sec sec-type="remarks" id="SECID0EEEAE"><title>Remarks.</title><p>Mandibles of <italic><tp:taxon-name><tp:taxon-name-part taxon-name-part-type="genus" reg="Rubeotermes">Rubeotermes</tp:taxon-name-part> <tp:taxon-name-part taxon-name-part-type="species" reg="jheringi">jheringi</tp:taxon-name-part></tp:taxon-name></italic> and <italic><tp:taxon-name><tp:taxon-name-part taxon-name-part-type="genus" reg="Humutermes">Humutermes</tp:taxon-name-part> <tp:taxon-name-part taxon-name-part-type="species" reg="krishnai">krishnai</tp:taxon-name-part></tp:taxon-name></italic> are very similar to <italic><tp:taxon-name><tp:taxon-name-part taxon-name-part-type="genus" reg="Echinotermes">E.</tp:taxon-name-part> <tp:taxon-name-part taxon-name-part-type="species" reg="biriba">biriba</tp:taxon-name-part></tp:taxon-name></italic>, but the first marginal teeth of <italic><tp:taxon-name><tp:taxon-name-part taxon-name-part-type="genus" reg="Echinotermes">E.</tp:taxon-name-part> <tp:taxon-name-part taxon-name-part-type="species" reg="biriba">biriba</tp:taxon-name-part></tp:taxon-name></italic> are less prominent that those two genera. The diagnostic character of <italic><tp:taxon-name><tp:taxon-name-part taxon-name-part-type="genus" reg="Echinotermes">E.</tp:taxon-name-part> <tp:taxon-name-part taxon-name-part-type="species" reg="biriba">biriba</tp:taxon-name-part></tp:taxon-name></italic> is the enteric valve armature which is also spiked in the <italic><tp:taxon-name><tp:taxon-name-part taxon-name-part-type="genus" reg="Humutermes">Humutermes</tp:taxon-name-part></tp:taxon-name></italic> enteric valve (<abbrev xmlns:xlink="http://www.w3.org/1999/xlink" xlink:title="enteric valve" id="ABBRID0EIGAE" xlink:type="simple">EV</abbrev>) but in <italic><tp:taxon-name><tp:taxon-name-part taxon-name-part-type="genus" reg="Echinotermes">E.</tp:taxon-name-part> <tp:taxon-name-part taxon-name-part-type="species" reg="biriba">biriba</tp:taxon-name-part></tp:taxon-name></italic> the <abbrev xmlns:xlink="http://www.w3.org/1999/xlink" xlink:title="enteric valve" id="ABBRID0EXGAE" xlink:type="simple">EV</abbrev> <!--PageBreak--><!--PageBreak--><!--PageBreak-->armature is spherical while in <italic><tp:taxon-name><tp:taxon-name-part taxon-name-part-type="genus" reg="Humutermes">Humutermes</tp:taxon-name-part></tp:taxon-name></italic> it is rather flat. <italic><tp:taxon-name><tp:taxon-name-part taxon-name-part-type="genus" reg="Humutermes">Humutermes</tp:taxon-name-part></tp:taxon-name></italic> species are smaller than <italic><tp:taxon-name><tp:taxon-name-part taxon-name-part-type="genus" reg="Echinotermes">Echinotermes</tp:taxon-name-part></tp:taxon-name></italic>. The enteric valve of <italic><tp:taxon-name><tp:taxon-name-part taxon-name-part-type="genus" reg="Grigiotermes">Grigiotermes</tp:taxon-name-part></tp:taxon-name></italic> is composed of six uniform pectinate plates, while in <italic><tp:taxon-name><tp:taxon-name-part taxon-name-part-type="genus" reg="Patawatermes">Patawatermes</tp:taxon-name-part></tp:taxon-name></italic> the uniform plates are hemispherical.</p></tp:treatment-sec><tp:treatment-sec sec-type="etymology" id="SECID0ECIAE"><title>Etymology.</title><p>From the Latin <italic>Echino</italic>, meaning spiny, describing the <abbrev xmlns:xlink="http://www.w3.org/1999/xlink" xlink:title="enteric valve" id="ABBRID0EPIAE" xlink:type="simple">EV</abbrev> armature.</p></tp:treatment-sec><ref-list><ref id="B22"><mixed-citation xmlns:xlink="http://www.w3.org/1999/xlink" xlink:type="simple">
          <person-group><name name-style="western"><surname>Noirot</surname><given-names>C</given-names></name></person-group> (<year>2001</year>) <article-title>The gut of termites (<tp:taxon-name><tp:taxon-name-part taxon-name-part-type="order">Isoptera</tp:taxon-name-part></tp:taxon-name>). Comparative anatomy, systematics, phylogeny. II. Higher termites (<tp:taxon-name><tp:taxon-name-part taxon-name-part-type="family">Termitidae</tp:taxon-name-part></tp:taxon-name>).</article-title> <source>Annales de la Société Entomologique de France</source> <volume>37</volume>: <fpage>431</fpage>–<lpage>471</lpage>.</mixed-citation></ref></ref-list></tp:taxon-treatment>
