# Supplementary material for: Echinotermes biriba, a new genus and species of soldierless termite from the Colombian and Peruvian Amazon (Termitidae, Apicotermitinae)
Source: Zookeys. 2018 Apr 4;(748):21–30. doi: 10.3897/zookeys.748.24253 (PMC5904502; doi:10.3897/zookeys.748.24253)
Supplement: XML Treatment for Echinotermes biriba [file zookeys.748.24253-treatment2.xml]

<!DOCTYPE tp:taxon-treatment
  PUBLIC "-//TaxonX//DTD Taxonomic Treatment Publishing DTD v0 20100105//EN" "tax-treatment-NSO.dtd">
<tp:taxon-treatment xmlns:tp="http://www.plazi.org/taxpub"><tp:treatment-meta><kwd-group><label>Taxon classification</label><kwd><named-content xmlns:xlink="http://www.w3.org/1999/xlink" content-type="kingdom">Animalia</named-content></kwd><kwd><named-content xmlns:xlink="http://www.w3.org/1999/xlink" content-type="order">Blattodea</named-content></kwd><kwd><named-content xmlns:xlink="http://www.w3.org/1999/xlink" content-type="family">Termitidae</named-content></kwd></kwd-group><mixed-citation publication-type="journal"><person-group><name><surname>Castro</surname><given-names>Daniel</given-names></name><name><surname>Scheffrahn</surname><given-names>Rudolf H.</given-names></name><name><surname>Carrijo</surname><given-names>Tiago F.</given-names></name></person-group><article-title>
          <italic><tp:taxon-name><tp:taxon-name-part taxon-name-part-type="genus" reg="Echinotermes">Echinotermes</tp:taxon-name-part> <tp:taxon-name-part taxon-name-part-type="species" reg="biriba">biriba</tp:taxon-name-part></tp:taxon-name></italic>, a new genus and species of soldierless termite from the Colombian and Peruvian Amazon (<tp:taxon-name><tp:taxon-name-part taxon-name-part-type="family">Termitidae</tp:taxon-name-part></tp:taxon-name>, <tp:taxon-name><tp:taxon-name-part taxon-name-part-type="subfamily">Apicotermitinae</tp:taxon-name-part></tp:taxon-name>)</article-title><source>Zookeys</source><day>4</day><month>4</month><year>2018</year><volume>2018</volume><issue>748</issue><fpage>21</fpage><lpage>30</lpage><pub-id pub-id-type="doi">10.3897/zookeys.748.24253</pub-id></mixed-citation></tp:treatment-meta><tp:nomenclature><tp:taxon-name>
            <tp:taxon-name-part taxon-name-part-type="genus" reg="Echinotermes">Echinotermes</tp:taxon-name-part>
            <tp:taxon-name-part taxon-name-part-type="species" reg="biriba">biriba</tp:taxon-name-part>
            <object-id xmlns:xlink="http://www.w3.org/1999/xlink" content-type="zoobank" xlink:type="simple">http://zoobank.org/9F9BC8F4-57E9-4608-BB48-FBE9E481940B</object-id>
          </tp:taxon-name><tp:taxon-authority>Castro &amp; Scheffrahn</tp:taxon-authority><tp:taxon-status xmlns:xlink="http://www.w3.org/1999/xlink" xlink:type="simple">sp. n.</tp:taxon-status></tp:nomenclature><tp:treatment-sec sec-type="Holotype" id="SECID0E2JAE"><title>Holotype.</title><p>Worker from colony CATAC 2736.</p></tp:treatment-sec><tp:treatment-sec sec-type="Type-locality" id="SECID0EAKAE"><title>Type-locality.</title><p>COLOMBIA: Caquetá, Belén de los Andaquíes (<named-content xmlns:xlink="http://www.w3.org/1999/xlink" content-type="dwc:verbatimCoordinates" xlink:type="simple"><named-content content-type="geo-json" specific-use="{&#34;type&#34;:&#34;Point&#34;,&#34;coordinates&#34;:[-75.886830,1.607940]}" id="NCID0EJKAE" xlink:type="simple">1.60794, -75.88683</named-content></named-content>).</p></tp:treatment-sec><tp:treatment-sec sec-type="Paratypes" id="SECID0EOKAE"><title>Paratypes.</title><p>PERU: Pasco, Oxapampa, Chatarra forest, (<named-content xmlns:xlink="http://www.w3.org/1999/xlink" content-type="dwc:verbatimCoordinates" xlink:type="simple"><named-content content-type="geo-json" specific-use="{&#34;type&#34;:&#34;Point&#34;,&#34;coordinates&#34;:[-75.072760,-10.513030]}" id="NCID0EXKAE" xlink:type="simple">-10.51303, -75.07276</named-content></named-content>), 24/05/2014, 556 m, 14 workers (UF no. PU 144). Additional material: COLOMBIA: Caquetá, Belén de los Andaquíes, Camino Andaquí (<named-content xmlns:xlink="http://www.w3.org/1999/xlink" content-type="dwc:verbatimCoordinates" xlink:type="simple"><named-content content-type="geo-json" specific-use="{&#34;type&#34;:&#34;Point&#34;,&#34;coordinates&#34;:[-75.886830,1.607940]}" id="NCID0E6KAE" xlink:type="simple">1.60794, -75.88683</named-content></named-content>), 31/01/2017, 625 m, 10 workers (CATAC 2736).</p></tp:treatment-sec><tp:treatment-sec sec-type="description" id="SECID0EELAE"><title>Description of worker.</title><p>(Fig. <xref ref-type="fig" rid="F1">1</xref>, Table <xref ref-type="table" rid="T1">1</xref>) <abbrev xmlns:xlink="http://www.w3.org/1999/xlink" xlink:title="enteric valve" id="ABBRID0ESLAE" xlink:type="simple">EV</abbrev> armature consists of six prominent spheroids each covered with robust spiny armature; three larger (ca. 30–35 spines) and three smaller (15–20 spines) alternate inside the <abbrev xmlns:xlink="http://www.w3.org/1999/xlink" xlink:title="enteric valve" id="ABBRID0EWLAE" xlink:type="simple">EV</abbrev> seating. Enteric valve with six unsclerotized cushions some four times longer than wide, each composed of approx. 10–20 ovoid scales.</p><table-wrap id="T1" position="float" orientation="portrait"><label>Table 1.</label><caption><p>Measurements (mm) of ten workers from two colonies of <italic><tp:taxon-name><tp:taxon-name-part taxon-name-part-type="genus" reg="Echinotermes">Echinotermes</tp:taxon-name-part> <tp:taxon-name-part taxon-name-part-type="species" reg="biriba">biriba</tp:taxon-name-part></tp:taxon-name></italic> sp. n.</p></caption><table id="TID0E1LAC" rules="all"><tbody><tr><th rowspan="2" colspan="1"/><th rowspan="2" colspan="1">Holotype</th><th rowspan="1" colspan="2">PU144</th><th rowspan="1" colspan="2">CATAC2736</th></tr><tr><th rowspan="1" colspan="1">Range</th><th rowspan="1" colspan="1">Mean</th><th rowspan="1" colspan="1">Range</th><th rowspan="1" colspan="1">Mean</th></tr><tr><td rowspan="1" colspan="1">Max Head Width</td><td rowspan="1" colspan="1">0.74</td><td rowspan="1" colspan="1">0.77–0.74</td><td rowspan="1" colspan="1">0.75</td><td rowspan="1" colspan="1">0.83–0.74</td><td rowspan="1" colspan="1">0.78</td></tr><tr><td rowspan="1" colspan="1">Pronotum Width</td><td rowspan="1" colspan="1">0.44</td><td rowspan="1" colspan="1">0.49–0.46</td><td rowspan="1" colspan="1">0.48</td><td rowspan="1" colspan="1">0.44–0.55</td><td rowspan="1" colspan="1">0.51</td></tr><tr><td rowspan="1" colspan="1">Hind Tibia Length</td><td rowspan="1" colspan="1">0.57</td><td rowspan="1" colspan="1">0.53–0.44</td><td rowspan="1" colspan="1">0.48</td><td rowspan="1" colspan="1">0.61–0.55</td><td rowspan="1" colspan="1">0.57</td></tr><tr><td rowspan="1" colspan="1">Fore Tibia Length</td><td rowspan="1" colspan="1">0.48</td><td rowspan="1" colspan="1">0.44–0.35</td><td rowspan="1" colspan="1">0.41</td><td rowspan="1" colspan="1">0.49–0.43</td><td rowspan="1" colspan="1">0.46</td></tr><tr><td rowspan="1" colspan="1">Fore Tibia Width</td><td rowspan="1" colspan="1">0.13</td><td rowspan="1" colspan="1">0.14–0.11</td><td rowspan="1" colspan="1">0.12</td><td rowspan="1" colspan="1">0.14–0.11</td><td rowspan="1" colspan="1">0.12</td></tr><tr><td rowspan="1" colspan="1">Fore Tibia Width: Length Ratio</td><td rowspan="1" colspan="1">0.27</td><td rowspan="1" colspan="1">0.36- 0.24</td><td rowspan="1" colspan="1">0.30</td><td rowspan="1" colspan="1">0.23–0.28</td><td rowspan="1" colspan="1">0.26</td></tr></tbody></table></table-wrap></tp:treatment-sec><tp:treatment-sec sec-type="diagnosis" id="SECID0E5QAE"><title>Diagnosis.</title><p>Unique armature of <abbrev xmlns:xlink="http://www.w3.org/1999/xlink" xlink:title="enteric valve" id="ABBRID0EERAE" xlink:type="simple">EV</abbrev> composed of alternating larger and smaller spheroids covered with robust spines.</p></tp:treatment-sec><tp:treatment-sec sec-type="remarks" id="SECID0EIRAE"><title>Remarks.</title><p>See genus remarks above.</p></tp:treatment-sec><tp:treatment-sec sec-type="ecology" id="SECID0ENRAE"><title>Ecology and distribution.</title><p>In Colombia, <italic><tp:taxon-name><tp:taxon-name-part taxon-name-part-type="genus" reg="Echinotermes">E.</tp:taxon-name-part> <tp:taxon-name-part taxon-name-part-type="species" reg="biriba">biriba</tp:taxon-name-part></tp:taxon-name></italic> foragers were collected in the same soil sample (0-10 cm depth) with <italic><tp:taxon-name><tp:taxon-name-part taxon-name-part-type="genus" reg="Longustitermes">Longustitermes</tp:taxon-name-part> <tp:taxon-name-part taxon-name-part-type="species" reg="manni">manni</tp:taxon-name-part></tp:taxon-name></italic>. Gut contents confirm that <italic><tp:taxon-name><tp:taxon-name-part taxon-name-part-type="genus" reg="Echinotermes">E.</tp:taxon-name-part> <tp:taxon-name-part taxon-name-part-type="species" reg="biriba">biriba</tp:taxon-name-part></tp:taxon-name></italic> feeds on soil organic matter. This species is only known from the Chatarra forest in the southern Peruvian Amazon, and in a mature secondary forest in the northern Colombian Amazon (Fig. <xref ref-type="fig" rid="F4">4</xref>).</p></tp:treatment-sec><tp:treatment-sec sec-type="Molecular analysis" id="SECID0EYSAE"><title>Molecular analysis.</title><p>The gene tree recovered the Neotropical <tp:taxon-name><tp:taxon-name-part taxon-name-part-type="subfamily">Apicotermitinae</tp:taxon-name-part></tp:taxon-name> (<abbrev xmlns:xlink="http://www.w3.org/1999/xlink" xlink:title="Neotropical Apicotermitinae" id="ABBRID0EDTAE" xlink:type="simple">NA</abbrev>) as monophyletic, however, the position of <italic><tp:taxon-name><tp:taxon-name-part taxon-name-part-type="genus" reg="Echinotermes">Echinotermes</tp:taxon-name-part> <tp:taxon-name-part taxon-name-part-type="species" reg="biriba">biriba</tp:taxon-name-part></tp:taxon-name></italic> inside this clade could not be established with this single gene. The low posterior probability of almost <!--PageBreak-->every first branching clades in the <abbrev xmlns:xlink="http://www.w3.org/1999/xlink" xlink:title="Neotropical Apicotermitinae" id="ABBRID0EUTAE" xlink:type="simple">NA</abbrev> group should be interpreted as a big polytomy, and the new genus as a branch in this polytomy, just as most of the other <abbrev xmlns:xlink="http://www.w3.org/1999/xlink" xlink:title="Neotropical Apicotermitinae" id="ABBRID0EYTAE" xlink:type="simple">NA</abbrev> genera (Fig. <xref ref-type="fig" rid="F3">3</xref>).</p><fig id="F3" position="float" orientation="portrait"><label>Figure 3.</label><caption><p>Bayesian gene tree of all described soldierless New World genera using the mitochondrial <abbrev xmlns:xlink="http://www.w3.org/1999/xlink" xlink:title="cytochrome c oxidase subunit 1" id="ABBRID0EIUAE" xlink:type="simple">COI</abbrev> barcode gene showing posterior probabilities. Tree rooted on terminal <italic><tp:taxon-name><tp:taxon-name-part taxon-name-part-type="genus" reg="Heterotermes">Heterotermes</tp:taxon-name-part> <tp:taxon-name-part taxon-name-part-type="species" reg="crinitus">crinitus</tp:taxon-name-part></tp:taxon-name></italic>.</p></caption><graphic xmlns:xlink="http://www.w3.org/1999/xlink" xlink:href="zookeys-748-021-g003.jpg" position="float" orientation="portrait" xlink:type="simple" id="oo_194842.jpg"/></fig><fig id="F4" position="float" orientation="portrait"><label>Figure 4.</label><caption><p>Known localities of <italic><tp:taxon-name><tp:taxon-name-part taxon-name-part-type="genus" reg="Echinotermes">Echinotermes</tp:taxon-name-part> <tp:taxon-name-part taxon-name-part-type="species" reg="biriba">biriba</tp:taxon-name-part></tp:taxon-name></italic> sp. n.</p></caption><graphic xmlns:xlink="http://www.w3.org/1999/xlink" xlink:href="zookeys-748-021-g004.jpg" position="float" orientation="portrait" xlink:type="simple" id="oo_194843.jpg"/></fig></tp:treatment-sec><tp:treatment-sec sec-type="etymology" id="SECID0EUVAE"><title>Etymology.</title><p>The species name is due to the resemblance of the <abbrev xmlns:xlink="http://www.w3.org/1999/xlink" xlink:title="enteric valve" id="ABBRID0E1VAE" xlink:type="simple">EV</abbrev> armature with the Amazonian fruit <italic><tp:taxon-name><tp:taxon-name-part taxon-name-part-type="genus" reg="Rollinia">Rollinia</tp:taxon-name-part> <tp:taxon-name-part taxon-name-part-type="species" reg="mucosa">mucosa</tp:taxon-name-part></tp:taxon-name></italic> (Jacq.) Baill. which is known as “biriba” in the region.</p></tp:treatment-sec><tp:treatment-sec><!--Section generated to contain objects referenced in tp:taxon-treatment.--><fig id="F1" position="float" orientation="portrait"><label>Figure 1.</label><caption><p>Worker of <italic><tp:taxon-name><tp:taxon-name-part taxon-name-part-type="genus" reg="Echinotermes">Echinotermes</tp:taxon-name-part> <tp:taxon-name-part taxon-name-part-type="species" reg="biriba">biriba</tp:taxon-name-part></tp:taxon-name></italic> sp. n.: <bold>A</bold> dorsal and lateral views of head and pronotum <bold>B</bold> mandibles <bold>C</bold> right fore-tibia <bold>D</bold> digestive tube from left to right: dorsal, right, ventral and left views. Abbreviations: C = crop, EVS = enteric valve seating, MS = mesenteron, MT = mesenteric tongue, P1–P5 = proctodeal segments.</p></caption><graphic xmlns:xlink="http://www.w3.org/1999/xlink" xlink:href="zookeys-748-021-g001.jpg" position="float" orientation="portrait" xlink:type="simple" id="oo_194840.jpg"/></fig></tp:treatment-sec></tp:taxon-treatment>
